# Supplementary material for: Prediction of Composite Supercapacitor Performance Through Combining Machine Learning with Novel Binder-Related Features
Source: Nanomaterials (Basel). 2026 Apr 17;16(8):478. doi: 10.3390/nano16080478 (PMC13119411; doi:10.3390/nano16080478)
Supplement: Supplementary file 1 [file nanomaterials-16-00478-s001.zip]

Archive with 1 entries (1 files):
- nanomaterials-4246354-supplementary.pdf
